# Supplementary material for: Causal Association of Adipose Tissue with Bladder Cancer and the Mediating Effects of Circulating Metabolites: A Mendelian Randomization Study
Source: J Cancer. 2024 Oct 21;15(20):6521–30. doi: 10.7150/jca.100152 (PMC11632975; doi:10.7150/jca.100152)
Supplement: Supplementary file 1 — Supplementary figures and tables. [file jcav15p6521s1.zip › Supplementary tables.xlsx]

## Sheet: Table S1
Table S1: Characteristics of SNPs used as instrumental variables for adipose tissue distribution
	Exposure	SNPs	effect_allele.exposure	other_allele.exposure	eaf.exposure	beta.exposure	se.exposure	pval.exposure	F_statistic
1	asat	rs62106258	T	C	0.951444	0.0897277	0.0163001	2.9e-08	30.3021
2		rs1325033	T	C	0.464804	-0.040603	0.00703763	8.5e-09	33.2861
3		rs7461961	G	A	0.462631	-0.0388744	0.00713943	4.9e-08	29.6483
4		rs56094641	A	G	0.60161	-0.0707412	0.00724271	1.3e-22	95.3987
5		rs62120394	G	A	0.715986	-0.0451519	0.00787565	7.7e-09	32.8685
6	asatadj	rs1779445	T	C	0.194296	-0.0493135	0.00906223	1.9e-08	29.6116
7		rs3850625	G	A	0.88219	-0.0786112	0.0110023	1.8e-12	51.0507
8		rs6685593	T	A	0.505516	-0.0570031	0.00718973	5.2e-15	62.8596
9		rs7538503	A	G	0.710369	-0.0474118	0.00787047	8.4e-10	36.2887
10		rs2943647	T	C	0.348169	0.0432106	0.00746638	5.8e-09	33.4935
11		rs11709077	G	A	0.88011	-0.0696508	0.0110061	1.7e-10	40.0484
12		rs7649153	T	A	0.328622	0.0421552	0.00755389	2.7e-08	31.143
13		rs13322435	A	G	0.59074	0.0570714	0.00731172	2.4e-15	60.9253
14		rs55744247	G	A	0.795882	-0.0534533	0.0088675	5.1e-10	36.3368
15		rs3936510	G	T	0.798132	-0.0629779	0.00887846	5e-13	50.3154
16		rs1159619	C	A	0.544561	0.0457682	0.0071716	1.2e-10	40.7282
17		rs4731702	C	T	0.512779	-0.0471297	0.00716051	9.2e-11	43.3213
18		rs73221948	G	T	0.708599	-0.049661	0.00823067	2.9e-09	36.405
19		rs6474550	G	T	0.660081	0.0450769	0.00757871	1.3e-09	35.3767
20		rs17205757	A	G	0.673992	-0.0415864	0.00765851	3.2e-08	29.4859
21		rs1815172	C	T	0.476133	-0.0594399	0.00716879	6.8e-17	68.7487
22		rs8077609	A	C	0.673982	0.0420664	0.00765749	1.1e-08	30.1785
23		rs4444401	A	G	0.473042	-0.0396604	0.00725778	4.2e-08	29.8612
24		rs2302209	C	T	0.7193	-0.0461843	0.00799643	3.4e-09	33.3577
25	asat/gfta	rs1779445	T	C	0.194297	-0.0536195	0.00883641	8.5e-10	36.8208
26		rs564667	A	T	0.566315	0.0398951	0.00705417	2.4e-08	31.9851
27		rs9854955	A	G	0.593079	0.0625014	0.0071319	1.9e-18	76.8014
28		rs28730491	G	C	0.668446	0.0467559	0.00743173	3.2e-10	39.5816
29		rs3843467	G	T	0.792815	-0.0914832	0.00857884	4.8e-27	113.717
30		rs998584	C	A	0.516781	-0.0489617	0.00698592	1.9e-12	49.1208
31		rs9375487	T	C	0.623518	0.0451195	0.00718952	2.8e-10	39.3848
32		rs7843475	C	G	0.737061	-0.0449596	0.00797566	3.6e-09	31.7769
33		rs7133378	G	A	0.680039	0.0433225	0.00748109	1.1e-08	33.5349
34		rs8006225	G	T	0.817078	0.0551943	0.00912469	2.6e-09	36.5891
35		rs1421085	T	C	0.602592	-0.0639442	0.00716659	3.4e-19	79.6118
36		rs1552657	G	A	0.548865	-0.0373078	0.00701	4.9e-08	28.3246
37		rs2302209	C	T	0.718813	-0.0465655	0.00779548	2e-09	35.6815
38		rs1423062	A	G	0.566673	0.0392555	0.00704408	2.9e-08	31.0565
39	gfat	rs2820468	A	G	0.34058	0.0477298	0.00740741	1.1e-10	41.519
40		rs6717858	T	C	0.597742	-0.0456711	0.00715012	1.1e-10	40.7996
41		rs78058190	G	A	0.950467	0.107744	0.0183362	1.3e-09	34.5277
42		rs2972147	T	C	0.349757	0.0479449	0.00731476	4.5e-11	42.962
43		rs16885714	A	G	0.902122	0.065571	0.0119248	3.7e-08	30.2358
44		rs9379833	C	A	0.727742	0.045207	0.007951	4.5e-09	32.3272
45		rs142415291	A	C	0.735843	-0.0440136	0.00796232	3e-08	30.5559
46		rs4711750	T	A	0.500128	0.0540581	0.00700055	5.8e-15	59.629
47		rs1933801	C	T	0.319989	0.0417246	0.0075143	2.4e-08	30.8324
48		rs72959041	G	A	0.952632	0.0942524	0.0166843	1.9e-08	31.9131
49		rs487060	C	T	0.530489	-0.0419332	0.00701794	9.1e-10	35.7023
50		rs1074742	A	G	0.400569	0.0408323	0.00713407	1.4e-08	32.7592
51		rs4930724	T	C	0.667951	-0.0505985	0.0074609	8.3e-12	45.9931
52		rs825453	A	T	0.39422	0.0557485	0.00720593	1.2e-14	59.8531
53		rs56094641	A	G	0.60161	-0.05177	0.00721298	1.2e-12	51.5142
54		rs3826904	C	G	0.644165	0.0406811	0.0074442	4.7e-08	29.8641
55		rs6001008	G	A	0.568847	-0.0464171	0.00730167	1.9e-10	40.4121
56	gfatadj	rs72641832	C	A	0.751045	0.0583338	0.00829183	5.2e-12	49.4925
57		rs11205303	T	C	0.596291	-0.0392991	0.00724463	1.7e-08	29.4261
58		rs2820446	C	G	0.706137	-0.0687621	0.00779316	7.1e-19	77.8522
59		rs7588285	C	G	0.18805	0.0526835	0.00931031	1.4e-08	32.02
60		rs13389219	C	T	0.606906	-0.0731577	0.00725328	3e-23	101.731
61		rs2943653	C	T	0.325957	0.0751004	0.0075487	6.9e-23	98.9783
62		rs71304101	G	A	0.879021	-0.0618006	0.0108921	1.7e-09	32.1931
63		rs2300669	C	A	0.615258	-0.0421979	0.00727957	4.4e-09	33.6024
64		rs62271373	T	A	0.941893	0.122988	0.0154042	4.8e-15	63.7452
65		rs13099700	A	G	0.721677	0.0471756	0.00794479	7.9e-09	35.259
66		rs4450871	A	G	0.554794	-0.0383337	0.0071357	3.1e-08	28.8595
67		rs874040	G	C	0.70217	0.0448512	0.00778902	3e-08	33.1576
68		rs13142096	A	G	0.727366	-0.0470762	0.00801245	8.4e-09	34.5201
69		rs3822072	G	A	0.545788	0.0478524	0.00712951	4.9e-12	45.0493
70		rs546560809	T	G	0.961183	0.0981811	0.0184826	2.5e-08	28.2182
71		rs1469246	G	A	0.671272	-0.0540125	0.0075806	9.4e-13	50.767
72		rs2082162	G	T	0.412166	-0.038786	0.00725607	2.2e-08	28.5724
73		rs3936511	A	G	0.808734	0.0815883	0.00901579	3.9e-20	81.8933
74		rs10044492	C	T	0.732286	-0.0478462	0.00805882	5.3e-09	35.2494
75		rs1294437	C	T	0.641266	-0.0400038	0.00753026	4.1e-08	28.2217
76		rs1480380	C	T	0.894729	-0.0630309	0.0115659	2.8e-08	29.6994
77		rs114078082	G	A	0.958096	0.138123	0.0177313	2e-15	60.6807
78		rs998584	C	A	0.516864	0.07952	0.00711591	6.1e-31	124.88
79		rs72959041	G	A	0.952589	0.195251	0.0168711	3.2e-32	133.937
80		rs2982521	A	T	0.371973	-0.0551001	0.00735376	2.1e-14	56.1417
81		rs7843475	C	G	0.737135	0.0521548	0.00813881	6.4e-11	41.0645
82		rs1962883	C	T	0.529081	0.0546516	0.007273	8.2e-14	56.4649
83		rs1907218	T	C	0.314461	-0.0488068	0.00764797	3.6e-10	40.7257
84		rs10501153	C	T	0.677439	-0.0439302	0.0076186	5.9e-09	33.2488
85		rs56271783	G	C	0.954446	0.126787	0.0172443	2.5e-13	54.0578
86		rs12814794	G	A	0.247599	-0.0721238	0.00826435	1.6e-18	76.1623
87		rs4759309	G	A	0.221429	-0.0443202	0.00853853	4.2e-08	26.9425
88		rs7133378	G	A	0.679988	-0.0876372	0.00761231	5.6e-29	132.539
89		rs2955617	C	A	0.348318	-0.0418669	0.00747226	1.2e-08	31.3933
90		rs8075019	G	A	0.872483	0.0634833	0.0107754	2.3e-10	34.7098
91		rs3786920	T	C	0.58109	-0.0509957	0.00731199	5e-12	48.6403
92		rs1883711	G	C	0.968817	0.127246	0.0208289	6.8e-10	37.3212
93		rs2267373	C	T	0.418883	0.0461893	0.00722912	1.4e-10	40.8237
94	vat	rs73221948	G	T	0.708851	0.0540925	0.00808409	2.6e-11	44.7725
95		rs56094641	A	G	0.60161	-0.0458195	0.00721603	3.3e-10	40.3185
96		rs62120394	G	A	0.715986	-0.04758	0.00784383	1.1e-09	36.7953
97		rs3786897	A	G	0.576904	-0.0441002	0.00711094	5.9e-10	38.4616
98	vatadj	rs12089366	C	T	0.776758	0.0580131	0.00855551	9.4e-12	45.9791
99		rs56006999	C	T	0.821332	0.0536419	0.00922851	3.6e-09	33.7866
100		rs35932591	C	T	0.878816	0.0606447	0.0107886	3.8e-08	31.5977
101		rs3731861	T	C	0.62196	-0.0382281	0.00730702	4.7e-08	27.3706
102		rs56082403	T	C	0.593073	-0.0556812	0.00723565	6.9e-14	59.2191
103		rs30351	G	A	0.26445	0.0705595	0.00808072	1.1e-16	76.2449
104		rs72810972	G	T	0.716377	-0.0539032	0.00784907	2.3e-12	47.1621
105		rs76072243	T	C	0.561933	-0.0550714	0.00738591	4.9e-14	55.5961
106		rs190594352	C	T	0.728336	-0.0532592	0.00891091	1.6e-09	35.7228
107		rs998584	C	A	0.516864	-0.0570321	0.00708399	1.8e-15	64.8161
108		rs577721086	T	C	0.952316	-0.117892	0.01673	5.2e-13	49.6566
109		rs2982521	A	T	0.371973	0.0596795	0.00732077	2.7e-16	66.4564
110		rs1635851	C	T	0.414446	0.040899	0.00720247	3.8e-08	32.245
111		rs11992444	G	T	0.491592	-0.0779981	0.00709912	1.3e-29	120.714
112		rs4872393	G	A	0.7734	-0.0601652	0.00844375	2e-12	50.7715
113		rs1329254	C	T	0.369978	0.0418348	0.00733732	1.4e-08	32.5088
114		rs11031796	G	A	0.611683	0.0524669	0.00728182	5.1e-14	51.9148
115		rs4307676	G	A	0.833929	0.0535154	0.00949868	8.8e-09	31.7418
116		rs7933253	T	C	0.0482717	0.0978848	0.0167983	1.3e-08	33.9547
117		rs7133378	G	A	0.679988	0.0458609	0.00758948	6.6e-10	36.5141
118		rs10406327	C	G	0.523539	-0.0705486	0.00709512	3.3e-24	98.8684
119		rs28451064	G	A	0.868093	-0.0687811	0.0106791	2.4e-11	41.4829
120	vat/asat	rs13303359	A	C	0.471009	0.0425534	0.00689928	4.4e-10	38.0418
121		rs2384054	T	C	0.510789	0.0432082	0.00683623	1.8e-10	39.9484
122		rs13028464	C	T	0.631259	-0.0389143	0.00710541	4.8e-08	29.9944
123		rs2396316	A	T	0.360315	-0.0483146	0.00713711	8.5e-12	45.826
124		rs17036328	T	C	0.877454	0.0799545	0.0104237	5.8e-15	58.8358
125		rs56082403	T	C	0.592875	-0.0734406	0.00699703	3.8e-26	110.165
126		rs28650790	C	T	0.808697	0.0518258	0.00868442	1e-09	35.6132
127		rs112299234	T	C	0.700474	-0.0500765	0.00747319	3.2e-12	44.901
128		rs7738895	C	T	0.728055	0.0630137	0.0076638	2.8e-17	67.6054
129		rs28752516	A	G	0.434662	-0.043434	0.00689414	2.2e-10	39.6917
130		rs185139895	G	A	0.957552	-0.12055	0.0169984	1.1e-12	50.2943
131		rs577721086	T	C	0.95238	-0.143292	0.016186	1.1e-19	78.3727
132		rs2982521	A	T	0.372024	0.060991	0.00707401	5.6e-18	74.3362
133		rs73221948	G	T	0.708851	0.102931	0.00787718	1.3e-39	170.746
134		rs6997996	A	G	0.742446	-0.0511875	0.00784347	3.3e-11	42.5904
135		rs6474552	G	C	0.431859	-0.0398532	0.00695739	1.2e-08	32.8121
136		rs55767272	A	C	0.937376	0.084823	0.0141265	6.8e-09	36.0544
137		rs11199845	C	T	0.460196	0.0545118	0.00688591	1.5e-14	62.6698
138		rs11031796	G	A	0.61157	0.0575984	0.00704028	5.8e-17	66.9331
139		rs7133378	G	A	0.680039	0.0432784	0.00734397	5.4e-09	34.7281
140		rs4925049	G	A	0.91724	-0.0694256	0.0126859	2.6e-08	29.95
141		rs269967	A	T	0.824701	0.0484104	0.00896942	1.9e-08	29.1305
142		rs10406327	C	G	0.523125	-0.0645641	0.00686139	1.5e-22	88.5438
143		rs12321	G	C	0.561179	0.0414861	0.00688494	8.2e-10	36.3082
144	vat/gfat	rs55920843	T	G	0.988836	0.179919	0.0326862	1.9e-08	30.2988
145		rs2396316	A	T	0.360315	-0.0423105	0.00723736	3.1e-09	34.1772
146		rs17036328	T	C	0.877454	0.0581182	0.0105587	2.4e-08	30.2973
147		rs11715304	G	A	0.684285	-0.0431844	0.00745136	1e-08	33.5879
148		rs490701	A	C	0.794849	-0.0517441	0.00870005	8e-09	35.3735
149		rs455660	T	C	0.19132	0.0580697	0.00880067	1.6e-11	43.5379
150		rs72812818	G	C	0.701763	-0.0441182	0.00758805	8.9e-10	33.8046
151		rs199910997	A	G	0.442042	-0.0541655	0.0077621	3.5e-12	48.6953
152		rs80163833	C	T	0.733705	-0.0501896	0.00842207	2.4e-09	35.5132
153		rs147627829	G	A	0.957752	-0.100588	0.0173129	5.6e-09	33.7561
154		rs998584	C	A	0.516781	-0.0581224	0.00693593	3.7e-17	70.2227
155		rs577721086	T	C	0.95238	-0.159577	0.016404	4.6e-23	94.6327
156		rs2982521	A	T	0.372024	0.0555551	0.0071693	4.4e-15	60.0474
157		rs11992444	G	T	0.491608	-0.0600519	0.00695434	7.8e-19	74.5661
158		rs11031796	G	A	0.61157	0.0381994	0.00713086	1.2e-08	28.6965
159		rs35169799	C	T	0.936456	-0.0841159	0.0142068	1.1e-08	35.0561
160		rs718314	A	G	0.756037	-0.0472166	0.00805233	2e-09	34.3832
161		rs7133378	G	A	0.680039	0.0567524	0.00743631	1.2e-14	58.2443
162		rs28929474	C	T	0.98156	0.16018	0.0259007	4.8e-10	38.2467
163		rs10406327	C	G	0.523125	-0.0490364	0.00695204	6e-13	49.7522
164		rs28451064	G	A	0.86808	-0.0591096	0.0104423	4.9e-09	32.0423
165		rs12321	G	C	0.561179	0.0414594	0.00697525	3.7e-09	35.3286
Abbreviations: eaf=Effect allele frequency; se=standard error

## Sheet: Table S2
Table S2: Characteristics of SNPs used as instrumental variables for 8 blood metabolites.
	Exposure	exposure_full_name	SNPs	effect_allele.exposure	other_allele.exposure	eaf.exposure	beta.exposure	se.exposure	pval.exposure	F_statistic
1	met-d-HDL_P	Concentration of HDL particles	rs193084249	G	A	0.023362	-0.0952371	0.0131055	3.90032e-13	52.8087
2			rs140584594	G	A	0.730105	0.0351028	0.00434267	9.3994e-16	65.3386
3			rs267738	G	T	0.219647	0.0382513	0.00468034	3.10027e-17	66.794
4			rs4656292	G	A	0.619566	0.0238429	0.00400319	3.69999e-10	35.4736
5			rs3768321	T	G	0.19653	-0.0433125	0.0048885	5.10035e-20	78.501
6			rs1321257	A	G	0.613219	0.0411499	0.0039793	6.4003e-26	106.936
7			rs1002687	A	G	0.644777	0.0446417	0.00405111	2.09991e-29	121.432
8			rs11208717	C	T	0.368939	0.0246868	0.00403134	5.39995e-10	37.5
9			rs2642438	G	A	0.703836	0.035055	0.00424777	2.60016e-17	68.1048
10			rs35135293	T	C	0.516746	-0.0272476	0.00389727	1.50003e-12	48.8805
11			rs1260326	C	T	0.603982	-0.0529031	0.00396377	7.39946e-40	178.133
12			rs673548	A	G	0.206073	0.0503428	0.00477956	8.9002e-25	110.943
13			rs1047891	A	C	0.314995	-0.0251412	0.00417684	4.70002e-09	36.2307
14			rs2943650	T	C	0.644755	-0.0279797	0.00404568	1.99986e-13	47.8303
15			rs9647335	T	A	0.19201	0.0275145	0.00493922	3.79997e-08	31.0318
16			rs13107325	T	C	0.074284	-0.0657141	0.00739268	5.19996e-20	79.0157
17			rs9471972	A	G	0.53618	0.0215963	0.00388756	3.79997e-08	30.8606
18			rs1131285	G	C	0.648345	0.0313886	0.00405464	3.10027e-14	59.9293
19			rs112495680	G	A	0.133419	-0.0330301	0.00572754	8e-09	33.257
20			rs4721672	C	T	0.491891	0.0221791	0.00388729	6.59994e-09	32.5532
21			rs2737214	G	C	0.558518	0.0297323	0.00393606	3.69999e-13	57.0602
22			rs4240624	A	G	0.909226	0.115117	0.00675387	9.09913e-66	290.518
23			rs139915535	G	A	0.018003	-0.110482	0.0146278	4.19952e-15	57.046
24			rs7388248	C	G	0.27689	0.0232737	0.00435189	2.19999e-08	28.6006
25			rs59347135	G	C	0.045804	-0.0582502	0.00953811	1.09999e-09	37.2967
26			rs15285	T	C	0.286536	0.0816246	0.00429013	2.60016e-81	361.994
27			rs686030	A	C	0.859547	0.0384907	0.00558426	5.00035e-12	47.5095
28			rs11789603	T	C	0.108813	0.0587561	0.0062424	1.39991e-20	88.5937
29			rs2519093	T	C	0.183745	0.0287859	0.00501146	2.99999e-09	32.9937
30			rs2066714	C	T	0.128934	0.033957	0.0057646	8.9e-10	34.6993
31			rs2740488	C	A	0.265313	-0.0493911	0.00440377	2.70023e-30	125.791
32			rs2792735	A	G	0.720334	-0.0370681	0.00431965	7.29962e-19	73.6383
33			rs148063610	C	CAAATAAAT	0.763377	-0.0324393	0.00465837	2.09991e-12	48.4925
34			rs140168704	T	C	0.153529	-0.0287995	0.00539613	4.60002e-08	28.4843
35			rs60847460	T	C	0.143326	-0.0346149	0.00555577	1.09999e-09	38.8184
36			rs174578	A	T	0.350972	-0.0365597	0.00405556	1.29987e-20	81.265
37			rs11039238	C	T	0.322183	-0.0370413	0.00414425	2.19989e-19	79.8878
38			rs559355	T	A	0.157985	-0.0617939	0.0053325	5.19996e-31	134.286
39			rs144018203	C	G	0.010654	-0.127677	0.0196294	2.39999e-10	42.3069
40			rs625145	T	A	0.188126	0.0766619	0.0049575	3.50026e-57	239.13
41			rs6606717	C	A	0.523163	0.0266373	0.00387494	2.70023e-12	47.2553
42			rs838876	G	A	0.681444	-0.0325267	0.00422058	4.79954e-16	59.3931
43			rs17696736	G	A	0.430239	-0.0214885	0.00392087	1.5e-09	30.0364
44			rs61941676	A	C	0.127214	-0.0438993	0.00596516	1.29987e-13	54.159
45			rs12878213	A	T	0.670176	0.0245291	0.00414425	1.09999e-09	35.0325
46			rs2494748	T	C	0.616244	-0.0235923	0.00399452	8e-10	34.8828
47			rs1601935	T	G	0.654652	-0.0628607	0.00410957	9.49948e-54	233.973
48			rs1077835	G	A	0.219721	0.0600057	0.00469126	3.29989e-38	163.609
49			rs3764261	A	C	0.324423	0.155148	0.0041365	1e-200	1406.78
50			rs2925979	C	T	0.69893	0.0277094	0.00421876	3.10027e-12	43.1404
51			rs75911530	A	G	0.032886	-0.137073	0.0114206	1.39991e-34	144.054
52			rs4986970	T	A	0.033916	-0.0778736	0.0107361	1.99986e-13	52.6123
53			rs967645	T	C	0.516501	-0.0252931	0.00387719	3.79997e-10	42.5569
54			rs72836561	T	C	0.031483	-0.125758	0.0111054	6.79986e-31	128.234
55			rs112001035	A	G	0.059725	-0.0533256	0.0083405	3.29997e-10	40.8778
56			rs4969141	T	C	0.489523	0.0249798	0.00389056	7.89951e-11	41.2243
57			rs117687565	T	C	0.012015	0.116251	0.0184393	5.49997e-10	39.747
58			rs77960347	G	A	0.013239	0.303737	0.016934	3.59998e-73	321.719
59			rs62101704	A	G	0.013683	-0.0926509	0.0169927	2.80001e-08	29.7286
60			rs9304381	T	C	0.818411	0.0902516	0.00503342	1.29987e-72	321.502
61			rs5167	G	T	0.352265	0.0448809	0.00405565	9.49948e-29	122.462
62			rs116843064	A	G	0.019852	0.157723	0.0139134	4.60045e-31	128.506
63			rs737337	C	T	0.076791	-0.0655346	0.00727966	1.39991e-19	81.0437
64			rs8100204	A	G	0.145292	-0.0340168	0.00564084	9.09913e-11	36.3663
65			rs12721046	A	G	0.157693	-0.0310881	0.0053316	4.49997e-09	33.9996
66			rs1761457	G	A	0.326721	0.0296782	0.00414081	7.10068e-14	51.3694
67			rs1800961	T	C	0.030197	-0.131618	0.011327	5.00035e-31	135.021
68			rs2236252	T	C	0.167034	-0.028482	0.00519208	1.40001e-08	30.0925
69			rs4239651	C	T	0.794244	0.0314894	0.00480008	1e-11	43.036
70			rs2298428	T	C	0.182554	-0.0421102	0.00502244	6.29941e-18	70.2983
71	met-d-Lactate	Lactate	rs59273177	T	A	0.020039	0.0808014	0.0147636	4.39997e-08	29.9539
72			rs4665972	C	T	0.604606	-0.0304673	0.00425447	8.00018e-13	51.2834
73			rs9389268	G	A	0.260375	0.0356647	0.00473586	5.00035e-14	56.7126
74			rs6993770	T	A	0.287843	-0.0297972	0.004557	6.20012e-11	42.7556
75			rs385893	C	T	0.522983	0.0392514	0.00413551	2.29985e-21	90.0849
76			rs1909682	G	A	0.633539	0.024708	0.00428267	8e-09	33.2848
77			rs11251686	A	G	0.778063	0.0392919	0.00531086	1.39991e-13	54.7364
78			rs61835136	C	T	0.367706	0.0580102	0.00443178	3.80014e-39	171.337
79			rs12273368	C	T	0.271779	0.0270352	0.00465686	6.4e-09	33.7033
80			rs7137828	T	C	0.5159	-0.0418021	0.00414739	6.79986e-24	101.589
81			rs1473698	T	C	0.401998	-0.024748	0.00422847	4.79999e-09	34.2542
82			rs390387	G	A	0.812703	0.0302758	0.00542395	2.39999e-08	31.1573
83	met-d-S_HDL_C	Cholesterol in small HDL	rs3768321	T	G	0.19653	-0.0332257	0.00519879	4.70002e-11	40.8455
84			rs36209093	T	C	0.674018	0.0365791	0.00490122	7.19946e-14	55.7003
85			rs5774606	A	AT	0.645976	0.0393356	0.00431745	8.9002e-20	83.0074
86			rs61783272	G	T	0.3661	0.0226617	0.00429937	4.90004e-08	27.7828
87			rs2642438	G	A	0.703836	0.0244385	0.00451739	2.30001e-08	29.2667
88			rs71581089	C	CT	0.919916	0.0427492	0.00761655	9.09997e-09	31.5021
89			rs267738	G	T	0.219647	0.0427727	0.00497742	4.60045e-18	73.8456
90			rs4656292	G	A	0.619566	0.0511282	0.00425728	1e-33	144.23
91			rs1260326	C	T	0.603982	-0.0841107	0.00421427	1.80011e-87	398.344
92			rs62276455	A	T	0.444546	0.027246	0.00416046	1.09999e-10	42.8867
93			rs645040	T	G	0.773093	-0.0280889	0.00492581	1e-08	32.5173
94			rs35938493	A	AT	0.665501	0.0244915	0.00439775	3.79997e-08	31.0149
95			rs13321783	C	T	0.395481	0.0229818	0.00422008	3.40001e-08	29.657
96			rs13108218	G	A	0.615355	-0.0362642	0.00426749	3.29989e-18	72.2123
97			rs28712821	A	G	0.60509	0.0229099	0.00424589	9.59997e-09	29.1145
98			rs9270000	A	G	0.426349	0.0388764	0.00474899	4.49987e-16	67.0146
99			rs2814985	T	C	0.137035	-0.0345131	0.00605711	8.99995e-09	32.4666
100			rs377181093	G	A	0.091638	0.0484159	0.00759874	2.80001e-09	40.5969
101			rs79624003	G	A	0.129834	-0.0544686	0.00612601	1.10002e-19	79.0564
102			rs4841132	G	A	0.909149	0.111138	0.00720015	2.60016e-54	238.255
103			rs112875651	A	G	0.392383	-0.0355839	0.00428113	1.29987e-16	69.086
104			rs2645422	C	G	0.63105	0.02652	0.00433102	7.39997e-10	37.4944
105			rs2119690	A	G	0.288459	0.0511633	0.0045564	1.39991e-30	126.088
106			rs77437185	A	G	0.038504	0.0664403	0.0107412	8.30004e-10	38.2611
107			rs2740488	C	A	0.265313	-0.0248657	0.00468127	4.79999e-08	28.2146
108			rs2519093	T	C	0.183745	0.0526164	0.00532725	2.19989e-23	97.552
109			rs2233713	C	A	0.44097	-0.0233539	0.0041537	3.59998e-08	31.6118
110			rs56776911	G	A	0.552576	0.0291182	0.00415677	2.29985e-12	49.0701
111			rs12787646	C	T	0.346764	-0.0236454	0.00432059	4e-08	29.9507
112			rs613808	G	A	0.71631	-0.0675886	0.00459478	8.60003e-51	216.38
113			rs72997616	A	C	0.094103	-0.0640498	0.00709683	1.10002e-19	81.4529
114			rs34937700	C	CT	0.666008	0.0254629	0.00442476	1.5e-08	33.1159
115			rs17389465	A	T	0.071227	-0.0482058	0.00804518	4.09996e-09	35.9027
116			rs11621792	T	C	0.453802	0.0271775	0.00416278	2.90001e-11	42.6238
117			rs77732800	G	T	0.483184	0.0239421	0.00421434	9.90011e-09	32.2749
118			rs2043085	C	T	0.61268	0.0571469	0.0042302	2.19989e-42	182.5
119			rs2070895	A	G	0.218687	-0.0881158	0.00498775	1.9002e-71	312.103
120			rs7499892	T	C	0.1791	-0.0651152	0.00538739	8.30042e-33	146.086
121			rs55714927	T	C	0.191001	-0.0487469	0.00524273	4.40048e-21	86.4528
122			rs2952290	A	G	0.778749	-0.0278263	0.00497549	1.2e-08	31.278
123			rs11657987	T	G	0.495517	0.0242973	0.00417443	2.59998e-09	33.8783
124			rs72836561	T	C	0.031483	-0.0814728	0.0118053	6.89922e-12	47.629
125			rs9304381	T	C	0.818411	0.0586909	0.00535279	4.40048e-28	120.221
126			rs77960347	G	A	0.013239	0.187701	0.0180084	9.79941e-25	108.638
127			rs150057262	G	C	0.012283	-0.112348	0.0201066	1.09999e-08	31.2215
128			rs1065853	T	G	0.080584	-0.0715151	0.0076077	5.60015e-21	88.3667
129			rs58542926	T	C	0.074402	-0.0749139	0.00786302	6.09958e-22	90.7708
130			rs17699030	G	A	0.033712	-0.076701	0.011409	1.20005e-11	45.1967
131			rs1645782	T	G	0.307616	0.0255618	0.00450587	6.80002e-09	32.1829
132			rs58952297	T	C	0.186362	0.179047	0.00529774	1e-200	1142.23
133			rs6065935	G	C	0.284937	0.0256446	0.00460559	1.29999e-08	31.0043
134			rs76070947	G	C	0.046942	0.0578126	0.00983245	3.69999e-09	34.5718
135			rs3747207	A	G	0.214999	-0.0281929	0.00502117	1.6e-08	31.5261
136			rs2298428	T	C	0.182554	-0.0345346	0.0053377	1.9002e-11	41.8601
137	met-d-S_HDL_CE	Cholesteryl esters in small HDL	rs11417022	G	GT	0.609375	-0.0243243	0.00448319	4.60002e-08	29.4379
138			rs3768321	T	G	0.19653	-0.0335278	0.00521588	2.60016e-11	41.3195
139			rs10889335	G	A	0.355502	-0.0292432	0.00433594	1.20005e-11	45.4866
140			rs71581089	C	CT	0.919916	0.0472124	0.0076416	3.40001e-10	38.1719
141			rs4656292	G	A	0.619566	0.0558287	0.00427129	1.20005e-39	170.843
142			rs36209093	T	C	0.674018	0.0367163	0.00491734	6.4998e-14	55.7516
143			rs267738	G	T	0.219647	0.043848	0.00499379	8.4004e-19	77.0973
144			rs673548	A	G	0.206073	0.0312836	0.00509847	9.29994e-10	37.649
145			rs1260326	C	T	0.603982	-0.0751909	0.00422825	2.39994e-70	316.235
146			rs35938493	A	AT	0.665501	0.0252011	0.00441202	1.7e-08	32.626
147			rs645040	T	G	0.773093	-0.0334409	0.0049418	5.90065e-12	45.7916
148			rs62276455	A	T	0.444546	0.0285051	0.00417397	1.20005e-11	46.6387
149			rs13108218	G	A	0.615355	-0.0353502	0.00428136	3.69999e-17	68.1742
150			rs2338223	A	G	0.452273	-0.0229076	0.0041627	3.79997e-08	30.2837
151			rs377181093	G	A	0.091638	0.0477577	0.00762388	4.90004e-10	39.2405
152			rs9270000	A	G	0.426349	0.0366208	0.00476471	1.50003e-14	59.0721
153			rs35332062	A	G	0.128774	-0.0478164	0.00616726	1.99986e-15	60.1131
154			rs2119690	A	G	0.288459	0.0570323	0.00457125	1.20005e-37	155.658
155			rs4841132	G	A	0.909149	0.109878	0.00722361	2.80027e-53	231.373
156			rs2645422	C	G	0.63105	0.0260637	0.00434514	1.29999e-09	35.9803
157			rs112875651	A	G	0.392383	-0.0253865	0.00429508	3.29997e-09	34.9352
158			rs2519093	T	C	0.183745	0.0535051	0.00534461	7.29962e-24	100.221
159			rs72997616	A	C	0.094103	-0.0611038	0.00712009	2.70023e-18	73.6488
160			rs613808	G	A	0.71631	-0.0569063	0.00460984	2.19989e-36	152.387
161			rs4597056	T	C	0.553961	0.0317595	0.00417236	1.39991e-14	57.9407
162			rs34937700	C	CT	0.666008	0.0262744	0.00443898	5e-09	35.0348
163			rs12320328	G	A	0.08399	-0.0446173	0.00746963	3.59998e-09	35.6786
164			rs11621792	T	C	0.453802	0.0254756	0.00417636	5e-10	37.2094
165			rs2043085	C	T	0.61268	0.100436	0.00424218	2.99916e-125	560.532
166			rs2070895	A	G	0.218687	-0.140079	0.00500187	5.29663e-175	784.298
167			rs77732800	G	T	0.483184	0.0332635	0.00422627	1.80011e-15	61.9472
168			rs6078	A	G	0.028854	-0.0707009	0.0123663	3.50002e-09	32.6866
169			rs11076176	G	T	0.167736	-0.0545799	0.00564365	1e-21	93.5288
170			rs55714927	T	C	0.191001	-0.0501505	0.00525968	4.19952e-22	90.9142
171			rs71378928	G	C	0.781686	-0.0303911	0.00501164	6.49995e-10	36.7733
172			rs72836561	T	C	0.031483	-0.0827066	0.0118435	4.10015e-12	48.7663
173			rs11657987	T	G	0.495517	0.0251891	0.00418793	6.90001e-10	36.1765
174			rs77960347	G	A	0.013239	0.157991	0.0180678	5.30029e-18	76.4635
175			rs4939883	C	T	0.819149	0.0507597	0.00536941	2.70023e-21	89.3686
176			rs150057262	G	C	0.012283	-0.11165	0.0201722	2.19999e-08	30.6345
177			rs58542926	T	C	0.074402	-0.0688394	0.00788866	1.9002e-18	76.1496
178			rs116843064	A	G	0.019852	0.11012	0.0148404	8.00018e-14	55.0606
179			rs1065853	T	G	0.080584	-0.0674487	0.00763251	8.4004e-19	78.0931
180			rs1645782	T	G	0.307616	0.026251	0.00452057	3.40001e-09	33.7214
181			rs76070947	G	C	0.046942	0.0618778	0.00986405	3.2e-10	39.3513
182			rs6065935	G	C	0.284937	0.0273423	0.00462039	1.29999e-09	35.0197
183			rs146276488	A	G	0.015886	0.0936279	0.0170189	1.40001e-08	30.2655
184			rs58952297	T	C	0.186362	0.193677	0.00531476	1e-200	1327.97
185			rs2298428	T	C	0.182554	-0.0322025	0.0053549	4.09996e-10	36.164
186			rs3747207	A	G	0.214999	-0.0312002	0.00503734	5.30005e-10	38.363
187	met-d-S_HDL_P	Concentration of small HDL particles	rs3768321	T	G	0.19653	-0.0297281	0.00520793	5.30005e-09	32.584
188			rs267738	G	T	0.219647	0.0405546	0.00498617	2.80027e-16	66.1525
189			rs36209093	T	C	0.674018	0.036437	0.00490984	9.79941e-14	55.0745
190			rs72736909	T	C	0.066219	0.047873	0.00835944	1.29999e-08	32.7965
191			rs4656292	G	A	0.619566	0.0488603	0.00426478	1.20005e-30	131.256
192			rs5774606	A	AT	0.645976	0.0488937	0.00432504	9.79941e-30	127.798
193			rs1260326	C	T	0.603982	-0.0918238	0.00422161	2.09894e-103	473.101
194			rs4261913	T	C	0.6194	-0.0238088	0.00425432	1e-08	31.3195
195			rs62276455	A	T	0.444546	0.0287685	0.00416828	7.19946e-12	47.6344
196			rs35938493	A	AT	0.665501	0.0247171	0.00440601	2.80001e-08	31.4705
197			rs13108218	G	A	0.615355	-0.040057	0.00427529	1.29987e-21	87.7861
198			rs28712821	A	G	0.60509	0.0235434	0.00425364	4.70002e-09	30.6349
199			rs377181093	G	A	0.091638	0.0499273	0.00761207	3.29997e-09	43.02
200			rs9270000	A	G	0.426349	0.0407785	0.00475733	2.39994e-17	73.4744
201			rs34060476	G	A	0.134803	-0.0644263	0.00605342	2.60016e-27	113.273
202			rs2645422	C	G	0.63105	0.0282386	0.00433898	7.10068e-11	42.3556
203			rs17411133	A	T	0.265115	0.0374773	0.00468478	1.80011e-16	63.9968
204			rs112875651	A	G	0.392383	-0.0454253	0.004289	3.59998e-26	112.172
205			rs4841132	G	A	0.909149	0.106668	0.00721338	5.60015e-50	218.671
206			rs77437185	A	G	0.038504	0.0660048	0.0107606	1.2e-09	37.6251
207			rs115478735	T	A	0.18331	0.0555223	0.00534279	9.8992e-26	107.994
208			rs2740488	C	A	0.265313	-0.0266899	0.00468973	5.80003e-09	32.3891
209			rs56776911	G	A	0.552576	0.0280582	0.00416436	1.80011e-11	45.3966
210			rs525028	A	G	0.708552	-0.0760382	0.00456632	1.20005e-64	277.288
211			rs72997616	A	C	0.094103	-0.0627096	0.0071098	8.4004e-19	77.7953
212			rs76895963	G	T	0.020556	-0.0915029	0.0160728	1.79999e-08	32.4106
213			rs34937700	C	CT	0.666008	0.0260338	0.00443289	8.10009e-09	34.4906
214			rs12423535	A	C	0.582357	0.0242131	0.00433756	4.60002e-08	31.1609
215			rs17389465	A	T	0.071227	-0.0484958	0.00805995	3.79997e-09	36.2029
216			rs11621792	T	C	0.453802	0.0279856	0.00417041	7.89951e-12	45.031
217			rs1532085	G	A	0.613957	0.0553212	0.00424314	1.39991e-39	169.984
218			rs12591786	T	C	0.158556	-0.0339608	0.00574733	4.90004e-09	34.9159
219			rs2070895	A	G	0.218687	-0.0850092	0.004997	9.09913e-67	289.41
220			rs11076176	G	T	0.167736	-0.0476407	0.00563626	1e-16	71.4454
221			rs11657987	T	G	0.495517	0.0223258	0.00418213	3.79997e-08	28.4983
222			rs2952290	A	G	0.778749	-0.0271823	0.00498467	3.79997e-08	29.7372
223			rs55714927	T	C	0.191001	-0.050818	0.0052524	9.8992e-23	93.6094
224			rs77960347	G	A	0.013239	0.19311	0.0180414	4.49987e-26	114.57
225			rs4939883	C	T	0.819149	0.059599	0.00536158	5.90065e-29	123.564
226			rs1065853	T	G	0.080584	-0.0588584	0.0076218	1.10002e-14	59.6351
227			rs17699030	G	A	0.033712	-0.0799945	0.0114302	2.09991e-12	48.9793
228			rs150057262	G	C	0.012283	-0.121847	0.0201439	6.19998e-10	36.5883
229			rs58542926	T	C	0.074402	-0.0846525	0.00787759	2.70023e-27	115.476
230			rs146276488	A	G	0.015886	0.0913793	0.0169947	3.50002e-08	28.9114
231			rs6065935	G	C	0.284937	0.0266205	0.0046138	3.40001e-09	33.2901
232			rs76070947	G	C	0.046942	0.0614499	0.00984998	3.89996e-10	38.9199
233			rs58952297	T	C	0.186362	0.187954	0.00530718	1e-200	1254.23
234			rs3747207	A	G	0.214999	-0.0293603	0.00503046	3.79997e-09	34.0648
235			rs5754102	A	C	0.183264	-0.0335544	0.00539993	9.49948e-11	38.612
236	met-d-Total_P	Total concentration of lipoprotein particles	rs140584594	G	A	0.730105	0.0305589	0.00435244	5.50047e-12	49.2958
237			rs2642438	G	A	0.703836	0.0356521	0.00425732	7.59976e-18	70.129
238			rs4846921	A	G	0.613228	0.0362568	0.00398768	1.59993e-20	82.6682
239			rs1002687	A	G	0.644777	0.0492095	0.00406022	5.79963e-35	146.892
240			rs3768321	T	G	0.19653	-0.0416392	0.00489949	1.29987e-18	72.2276
241			rs11208717	C	T	0.368939	0.0250607	0.0040404	3.50002e-10	38.4714
242			rs4656292	G	A	0.619566	0.0224211	0.00401219	4.39997e-09	31.2285
243			rs193084249	G	A	0.023362	-0.0840931	0.013135	1.40001e-10	40.9884
244			rs267738	G	T	0.219647	0.0347958	0.00469086	2.90001e-14	55.0236
245			rs35135293	T	C	0.516746	-0.0284827	0.00390597	1.99986e-13	53.1746
246			rs1260326	C	T	0.603982	-0.0567455	0.00397262	7.8001e-46	204.037
247			rs2943650	T	C	0.644755	-0.0272457	0.00405472	1e-12	45.1517
248			rs673548	A	G	0.206073	0.037454	0.00479023	4.40048e-14	61.1341
249			rs13107325	T	C	0.074284	-0.0628247	0.00740926	1.9002e-18	71.8971
250			rs56912706	G	A	0.378764	0.0239899	0.00403378	1.6e-09	35.3698
251			rs1131285	G	C	0.648345	0.0329869	0.00406348	1.69981e-14	65.9002
252			rs112495680	G	A	0.133419	-0.0324486	0.00574002	2e-08	31.9569
253			rs79834165	C	T	0.033981	-0.0632505	0.0107451	3.69999e-09	34.6503
254			rs4721672	C	T	0.491891	0.0211544	0.00389591	3.69999e-08	29.4838
255			rs4240624	A	G	0.909226	0.115213	0.00676957	2.09991e-65	289.655
256			rs139915535	G	A	0.018003	-0.0951308	0.0146618	9.79941e-12	42.0986
257			rs2737214	G	C	0.558518	0.0273202	0.00394521	2.49977e-11	47.9543
258			rs15285	T	C	0.286536	0.0730695	0.0043001	5.10035e-65	288.745
259			rs112875651	A	G	0.392383	-0.023565	0.00403444	1.09999e-08	34.1168
260			rs507666	A	G	0.183875	0.0368774	0.00502142	4.70002e-14	53.9346
261			rs2740488	C	A	0.265313	-0.0508238	0.00441334	7.70016e-32	132.617
262			rs581080	C	G	0.820396	0.032468	0.00506719	3.90032e-11	41.056
263			rs2066714	C	T	0.128934	0.0344513	0.00577713	6.4e-10	35.5621
264			rs11789603	T	C	0.108813	0.0587365	0.00625597	1.39991e-20	88.1509
265			rs2792735	A	G	0.720334	-0.0372908	0.00432936	6.70039e-19	74.1918
266			rs60847460	T	C	0.143326	-0.0325293	0.00556826	1.09999e-08	34.128
267			rs140168704	T	C	0.153529	-0.0298556	0.00540826	1.89998e-08	30.4745
268			rs148063610	C	CAAATAAAT	0.763377	-0.0320479	0.00466884	3.50026e-12	47.1174
269			rs56030824	A	G	0.323076	-0.0368613	0.00415295	2.99985e-19	78.7822
270			rs174578	A	T	0.350972	-0.0411749	0.00406471	9.70063e-26	102.614
271			rs688456	T	G	0.192306	0.0746221	0.00493417	1.59993e-54	228.721
272			rs673335	C	T	0.159781	-0.0588208	0.00532111	3.29989e-28	122.196
273			rs3741521	A	G	0.669711	-0.0305733	0.00421003	2.90001e-14	52.7369
274			rs6606717	C	A	0.523163	0.0259659	0.00388363	8.19974e-12	44.7024
275			rs17696736	G	A	0.430239	-0.0236608	0.00392967	7.19946e-11	36.2532
276			rs7138492	A	G	0.861962	0.0345856	0.00598197	4.30002e-09	33.4274
277			rs12878213	A	T	0.670176	0.0255553	0.00415354	4.20001e-10	37.8552
278			rs2494748	T	C	0.616244	-0.0219238	0.00400347	8.79995e-09	29.9888
279			rs1560390	C	T	0.219676	-0.0268555	0.00472344	8.60003e-10	32.3258
280			rs473224	G	T	0.853922	-0.0598579	0.00557374	4.40048e-27	115.332
281			rs261290	C	T	0.654642	-0.0676998	0.00409679	9.30037e-63	273.078
282			rs3764261	A	C	0.324423	0.139769	0.00414729	1e-200	1135.78
283			rs2925979	C	T	0.69893	0.0259061	0.00422976	6.09958e-11	37.5122
284			rs75911530	A	G	0.032886	-0.124977	0.0114503	5.70033e-29	119.131
285			rs4986970	T	A	0.033916	-0.0772344	0.010764	5.70033e-13	51.4842
286			rs72836561	T	C	0.031483	-0.119967	0.0111303	2.99985e-28	116.174
287			rs4969141	T	C	0.489523	0.0249371	0.00389928	1e-10	40.9
288			rs2071379	G	A	0.596241	-0.0230857	0.00395678	1.2e-08	34.041
289			rs77960347	G	A	0.013239	0.301821	0.0169722	1.9002e-71	316.244
290			rs117687565	T	C	0.012015	0.112402	0.0184809	2.19999e-09	36.9915
291			rs62101705	T	C	0.01364	-0.092789	0.0170595	4.49997e-08	29.5842
292			rs9304381	T	C	0.818411	0.0881312	0.00504477	1.50003e-68	305.194
293			rs79366941	G	A	0.090854	0.0418661	0.00697365	5.49997e-10	36.0417
294			rs17699030	G	A	0.033712	-0.112953	0.0107553	4.90004e-27	110.294
295			rs75627662	T	C	0.206062	-0.0265474	0.0048083	2.1e-08	30.4832
296			rs58542926	T	C	0.074402	-0.0599859	0.00741244	1.99986e-17	65.4901
297			rs5167	G	T	0.352265	0.0427376	0.00406472	2.49977e-26	110.55
298			rs2385020	G	A	0.308397	0.0291658	0.00427323	7.70016e-13	46.5838
299			rs4239651	C	T	0.794244	0.0294322	0.00481071	2.90001e-10	37.4306
300			rs1800961	T	C	0.030197	-0.129118	0.0113521	5.70033e-30	129.366
301			rs2298428	T	C	0.182554	-0.0411206	0.00503357	4.49987e-17	66.737
302	met-d-Val	Valine	rs1260326	C	T	0.603978	-0.0513601	0.00410535	6.4998e-36	156.513
303			rs72538440	G	GC	0.575959	-0.0639391	0.00409588	6.20012e-55	243.69
304			rs1128249	T	G	0.39201	-0.035077	0.00411536	1.50003e-17	72.6489
305			rs2943652	T	C	0.644806	0.0238657	0.00418907	1.2e-08	32.4574
306			rs5852840	C	CA	0.270371	-0.0268823	0.00461109	5.49997e-09	33.988
307			rs10018448	G	A	0.535321	0.1046	0.00403213	2.30144e-148	672.968
308			rs12648408	A	G	0.05079	-0.0508813	0.00928389	4.20001e-08	30.037
309			rs7656569	A	C	0.192295	0.0711357	0.00516567	3.80014e-43	189.636
310			rs61587941	A	G	0.051235	-0.0501818	0.00909397	3.40001e-08	30.4499
311			rs6941263	A	T	0.187845	-0.0285012	0.00516381	3.40001e-08	30.4639
312			rs17096421	T	A	0.056393	0.0625419	0.00883132	1.39991e-12	50.1523
313			rs36181536	C	T	0.673521	-0.0317885	0.0042938	1.29987e-13	54.8096
314			rs2638315	C	G	0.182454	0.0426049	0.00519004	2.19989e-16	67.3872
315			rs2274815	A	G	0.205044	0.0280402	0.00498169	1.79999e-08	31.6817
316			rs77724138	C	G	0.129493	-0.0896353	0.00614749	3.69999e-48	212.6
317			rs117643180	A	C	0.025862	-0.174839	0.0127298	6.29941e-43	188.64
318			rs8071084	G	T	0.161732	-0.0323357	0.00545744	3.09999e-09	35.1064
319			rs35230038	A	G	0.0454	-0.0984157	0.00981097	1.10002e-23	100.625
320			rs117048185	C	G	0.017258	0.189858	0.0154313	8.69961e-35	151.375
321			rs12974412	G	A	0.779952	-0.0272482	0.00499025	4.79999e-08	29.8147
322			rs837616	G	A	0.291527	-0.0250445	0.00443025	1.6e-08	31.9572
323			rs2238732	T	C	0.042269	-0.062053	0.0100166	5.80003e-10	38.3782
324	met-d-XL_HDL_TG	Triglycerides in very large HDL	rs602633	G	T	0.782965	0.02746	0.00491082	6.29999e-09	31.2675
325			rs822928	C	A	0.529645	0.0217566	0.00409042	4.70002e-08	28.2909
326			rs5082	A	G	0.620745	-0.0341573	0.00419143	1.9002e-17	66.4114
327			rs182050989	T	C	0.028141	0.0763072	0.0122824	4.70002e-10	38.598
328			rs1002687	A	G	0.644777	0.0798335	0.00423812	3.29989e-82	354.833
329			rs4564803	T	G	0.22815	-0.0736954	0.00482357	1e-55	233.423
330			rs60960031	A	G	0.402844	-0.0263174	0.00414158	5.40008e-11	40.3788
331			rs1260326	C	T	0.603982	-0.0751859	0.00414531	3.90032e-77	328.972
332			rs11895352	T	C	0.475363	-0.0283814	0.00407081	4.19952e-13	48.6078
333			rs1128249	T	G	0.391999	-0.0230981	0.00415575	1.40001e-08	30.8925
334			rs523118	G	T	0.767024	0.0416736	0.00480686	1.10002e-20	75.1621
335			rs56819515	A	T	0.126976	0.0369919	0.00611585	9.90011e-10	36.5847
336			rs6792725	G	A	0.693102	-0.0262019	0.00452841	1.29999e-09	33.4791
337			rs9848779	G	C	0.533542	-0.021132	0.0040914	2.69998e-08	26.677
338			rs35662434	G	A	0.23372	0.0330895	0.00481217	4.40048e-13	47.2823
339			rs1471251	T	A	0.397126	0.0258047	0.0041634	2.80001e-10	38.415
340			rs4704834	G	A	0.644037	0.0407562	0.00423285	1.59993e-23	92.7089
341			rs3846663	T	C	0.373903	0.0249178	0.00419145	5.69994e-09	35.342
342			rs28383314	C	T	0.62295	0.0305204	0.00418433	6.20012e-14	53.2021
343			rs41552812	T	C	0.070602	-0.0567028	0.010268	7.29995e-09	30.4956
344			rs117733303	G	A	0.0185	-0.226516	0.0150466	1.39991e-53	226.632
345			rs146203232	T	C	0.07466	0.0496747	0.00775928	4.19952e-12	40.9853
346			rs632057	G	T	0.627779	-0.0272775	0.00419588	8.80035e-11	42.2633
347			rs3093974	A	G	0.358957	-0.0245154	0.00422628	5.60003e-09	33.6482
348			rs10455872	G	A	0.07899	-0.133532	0.00751876	4.70002e-76	315.412
349			rs3812316	G	C	0.129264	-0.0794705	0.00604278	5.79963e-40	172.957
350			rs3808348	T	C	0.206486	-0.0345957	0.00500781	5.19996e-12	47.7253
351			rs2081687	C	T	0.663094	-0.0308258	0.00429623	5.90065e-13	51.4818
352			rs28601761	G	C	0.420164	-0.0758965	0.00415686	1.80011e-77	333.359
353			rs10096633	T	C	0.123912	-0.130314	0.00614369	5.00035e-104	449.908
354			rs144503444	C	T	0.018253	0.106838	0.0153016	3.80014e-11	48.7504
355			rs1495741	A	G	0.779137	-0.0374087	0.00488452	1.39991e-15	58.6545
356			rs2066714	C	T	0.128934	0.0437108	0.00603028	5.79963e-14	52.5415
357			rs2740488	C	A	0.265313	-0.0646285	0.00460673	1.69981e-45	196.817
358			rs581080	C	G	0.820396	0.0463546	0.00528923	7.19946e-20	76.807
359			rs11789603	T	C	0.108813	0.0576653	0.00653011	3.10027e-20	77.9809
360			rs10435728	C	T	0.303317	0.0267592	0.00442795	1.89998e-10	36.5208
361			rs17119701	G	A	0.036393	0.0617166	0.0109162	2.59998e-08	31.964
362			rs964184	C	G	0.867255	-0.182181	0.00597969	1e-200	928.216
363			rs200671503	T	TTA	0.941953	0.0528369	0.00871779	1.09999e-09	36.7335
364			rs144018203	C	G	0.010654	0.220743	0.0205374	3.59998e-30	115.527
365			rs7979473	G	A	0.612997	-0.033863	0.00420096	8.19974e-16	64.9761
366			rs7313056	C	T	0.448331	0.0271047	0.00407882	2.90001e-12	44.1591
367			rs146407081	A	G	0.031683	-0.0891948	0.0118892	3.50026e-14	56.2826
368			rs16939991	G	C	0.267176	-0.0612691	0.00457957	2.09991e-41	178.992
369			rs72740878	A	G	0.032096	-0.0664588	0.0114674	1.2e-09	33.5873
370			rs633695	G	A	0.29236	0.18894	0.00446133	1e-200	1793.57
371			rs261290	C	T	0.654642	-0.239994	0.00426103	1e-200	3172.28
372			rs150844304	C	A	0.025676	0.113205	0.0127879	1.10002e-18	78.3669
373			rs6078	A	G	0.028854	0.0986858	0.0120928	1.10002e-16	66.5971
374			rs72769438	C	T	0.110155	-0.0374864	0.00648791	6.1e-09	33.384
375			rs183130	T	C	0.324042	0.0556726	0.00433713	5.00035e-39	164.77
376			rs34417180	A	C	0.166849	-0.0372906	0.0054302	1.20005e-12	47.1593
377			rs77697917	T	C	0.028724	0.067401	0.0121376	4.39997e-09	30.8366
378			rs77960347	G	A	0.013239	0.16411	0.0177299	1.59993e-21	85.6757
379			rs2156552	T	A	0.821808	0.0447317	0.00529215	2.19989e-17	71.4441
380			rs17242381	C	T	0.126669	-0.0405345	0.00613247	1.9002e-11	43.6897
381			rs5117	C	T	0.235616	0.0702657	0.00479209	3.29989e-50	214.999
382			rs116843064	A	G	0.019852	-0.174515	0.014555	6.00067e-35	143.761
383			rs5112	G	C	0.533746	0.0473271	0.00436354	1.59993e-29	117.636
384			rs2081194	C	G	0.601355	-0.0320533	0.00425351	5.79963e-13	56.7872
385			rs10500212	T	C	0.083088	-0.0567938	0.00737101	2.19989e-15	59.3674
386			rs112180569	C	G	0.186284	-0.0650905	0.00521783	2.60016e-36	155.616
387			rs6102034	G	C	0.323219	-0.0227515	0.00438729	6.80002e-09	26.8923
Abbreviations: eaf=Effect allele frequency; se=standard error

## Sheet: Table S3
Table S3: MR estimates of the effect of adipose tissue distribution on benign tumor
Exposure	Outcome	Method	SNPs	Beta	SE	P_value	OR	Low_CI95	Up_CI95
asat	benign tumor	Inverse variance weighted	4	-0.079593	0.897227	0.929312	0.923492	0.15911	5.36005
		MR Egger	4	-3.57286	3.46071	0.410376	0.0280753	3.18062e-05	24.7821
		Weighted median	4	-0.36341	1.03947	0.726631	0.695301	0.0906484	5.33318
asatadj		Inverse variance weighted	17	0.152362	0.645458	0.813391	1.16458	0.328659	4.12663
		MR Egger	17	2.88486	3.56157	0.430606	17.901	0.0166421	19255.2
		Weighted median	17	-0.371264	0.746852	0.619115	0.689862	0.159599	2.98191
asat/gfat		Inverse variance weighted	11	0.072764	0.596561	0.902921	1.07548	0.33404	3.46261
		MR Egger	11	2.93855	2.38573	0.249266	18.8884	0.175962	2027.55
		Weighted median	11	-0.328461	0.836199	0.694466	0.720031	0.139818	3.70799
gfat		Inverse variance weighted	15	-0.000418436	0.510266	0.999346	0.999582	0.367681	2.71747
		MR Egger	15	-0.851842	2.03397	0.682194	0.426628	0.00791953	22.9827
		Weighted median	15	-0.0691758	0.707426	0.922103	0.933163	0.23323	3.73363
gfatadj		Inverse variance weighted	34	0.407106	0.32001	0.203314	1.50246	0.802427	2.81321
		MR Egger	34	-0.0423567	0.910003	0.963165	0.958528	0.161062	5.70447
		Weighted median	34	0.00322868	0.444604	0.994206	1.00323	0.419708	2.39804
vat		Inverse variance weighted	4	-1.43991	1.33976	0.282485	0.236949	0.0171487	3.27401
		MR Egger	4	-30.3082	13.0405	0.145721	6.88e-14	5.46e-25	0.00866138
		Weighted median	4	-1.1925	1.29486	0.357079	0.303462	0.0239825	3.83986
vatadj		Inverse variance weighted	17	-0.283302	0.43237	0.512319	0.753292	0.322792	1.75794
		MR Egger	17	-0.584015	1.75419	0.743798	0.557655	0.0179131	17.3604
		Weighted median	17	-0.0697492	0.614567	0.90964	0.932628	0.279627	3.11056
vat/asat		Inverse variance weighted	18	-0.420968	0.405362	0.299038	0.656411	0.296568	1.45287
		MR Egger	18	-1.6544	1.2007	0.187213	0.191207	0.018174	2.01168
		Weighted median	18	-0.0815446	0.590536	0.890173	0.921692	0.289675	2.93265
vat/gfat		Inverse variance weighted	17	-0.470784	0.458355	0.304365	0.624513	0.254321	1.53356
		MR Egger	17	1.86699	1.29175	0.168936	6.46879	0.514355	81.3548
		Weighted median	17	0.0801573	0.658035	0.903047	1.08346	0.298319	3.93498
Abbreviations: SE=standard error; OR=odds ratio; CI=confidence interval

## Sheet: Table S4
Table S4: MR estimates of the effect of adipose tissue distribution on carcinoma in situ
Exposure	Outcome	Method	SNPs	Beta	SE	P_value	OR	Low_CI95	Up_CI95
asat	carcinoma in situ	Inverse variance weighted	4	0.706882	0.669278	0.290883	2.02766	0.546127	7.52829
		MR Egger	4	0.894489	3.15855	0.803648	2.44609	0.00501021	1194.23
		Weighted median	4	0.812962	0.673015	0.227071	2.25458	0.602813	8.43232
asatadj		Inverse variance weighted	17	-0.414312	0.372344	0.265832	0.660795	0.318508	1.37092
		MR Egger	17	-2.26956	2.03164	0.281522	0.103357	0.00192741	5.54254
		Weighted median	17	-0.252846	0.433327	0.559558	0.776588	0.332151	1.81571
asat/gfat		Inverse variance weighted	11	-0.252338	0.369073	0.494159	0.776982	0.376921	1.60167
		MR Egger	11	-2.6741	1.47767	0.103788	0.0689691	0.00380925	1.24873
		Weighted median	11	-0.29229	0.518283	0.572782	0.746552	0.270327	2.06173
gfat		Inverse variance weighted	15	0.528405	0.315095	0.0935481	1.69623	0.91468	3.14556
		MR Egger	15	-0.382569	1.25126	0.764638	0.682107	0.0587168	7.92397
		Weighted median	15	0.415696	0.434142	0.338309	1.51543	0.647121	3.54881
gfatadj		Inverse variance weighted	34	-0.395158	0.190912	0.0384666	0.673573	0.463316	0.979247
		MR Egger	34	0.0682866	0.538117	0.899814	1.07067	0.372908	3.07405
		Weighted median	34	-0.492586	0.256181	0.054505	0.611044	0.369834	1.00958
vat		Inverse variance weighted	4	0.863351	0.614533	0.160054	2.37109	0.710964	7.90768
		MR Egger	4	8.262	8.0255	0.411473	3873.85	0.000571087	2.62775e+10
		Weighted median	4	1.14388	0.708859	0.106595	3.13892	0.782324	12.5943
vatadj		Inverse variance weighted	17	-0.0279438	0.295015	0.924537	0.972443	0.545434	1.73375
		MR Egger	17	0.179535	1.21799	0.884777	1.19666	0.109951	13.0239
		Weighted median	17	0.371701	0.379789	0.327725	1.4502	0.688883	3.05289
vat/asat		Inverse variance weighted	18	0.128464	0.26167	0.623471	1.13708	0.680852	1.89902
		MR Egger	18	0.681241	0.784621	0.398098	1.97633	0.424596	9.19904
		Weighted median	18	0.425525	0.3514	0.225917	1.53039	0.768574	3.04734
vat/gfat		Inverse variance weighted	17	0.0368643	0.282978	0.896351	1.03755	0.595846	1.8067
		MR Egger	17	0.442887	0.795141	0.585749	1.5572	0.327722	7.39914
		Weighted median	17	0.036708	0.397295	0.926384	1.03739	0.476166	2.26009
Abbreviations: SE=standard error; OR=odds ratio; CI=confidence interval

## Sheet: Table S5
Table S5: MR estimates of the effect of adipose tissue distribution on bladder cancer
Exposure	Outcome	Method	SNPs	Beta	SE	P_value	OR	Low_CI95	Up_CI95
asat	bladder cancer	Inverse variance weighted	4	0.51517	0.435035	0.236332	1.67392	0.713554	3.92685
		MR Egger	4	2.28385	1.59792	0.28916	9.81442	0.428239	224.928
		Weighted median	4	0.610088	0.389816	0.117567	1.84059	0.857314	3.95163
asatadj		Inverse variance weighted	17	0.578272	0.172461	0.000799249	1.78296	1.27156	2.50002
		MR Egger	17	1.40631	0.937409	0.154312	4.08088	0.649853	25.6267
		Weighted median	17	0.561785	0.242921	0.0207433	1.7538	1.08944	2.82331
asat/gfat		Inverse variance weighted	11	0.491675	0.247807	0.0472438	1.63505	1.00599	2.65748
		MR Egger	11	0.244681	1.03924	0.819135	1.27721	0.166589	9.79222
		Weighted median	11	0.622994	0.279399	0.025763	1.8645	1.07829	3.22398
gfat		Inverse variance weighted	15	-0.295263	0.244516	0.227224	0.744336	0.460928	1.202
		MR Egger	15	0.653661	0.972317	0.513183	1.92257	0.285909	12.9281
		Weighted median	15	-0.26922	0.259817	0.300112	0.763975	0.459112	1.27128
gfatadj		Inverse variance weighted	34	-0.177633	0.118363	0.133422	0.83725	0.663899	1.05586
		MR Egger	34	-0.77919	0.317547	0.019764	0.458778	0.246207	0.854878
		Weighted median	34	-0.20982	0.154356	0.174044	0.81073	0.599081	1.09715
vat		Inverse variance weighted	4	0.386205	0.537969	0.472822	1.47139	0.512623	4.22333
		MR Egger	4	-4.97365	7.71984	0.585427	0.00691783	1.86e-09	25776.7
		Weighted median	4	0.288536	0.428872	0.501088	1.33447	0.575766	3.09295
vatadj		Inverse variance weighted	17	0.0259875	0.158086	0.869425	1.02633	0.752871	1.39911
		MR Egger	17	-0.415613	0.640681	0.526336	0.659935	0.187994	2.31665
		Weighted median	17	-0.108412	0.212623	0.610137	0.897258	0.591465	1.36115
vat/asat		Inverse variance weighted	18	0.056734	0.26396	0.829819	1.05837	0.630887	1.77553
		MR Egger	18	0.254409	0.801806	0.755123	1.2897	0.267903	6.20868
		Weighted median	18	0.0841049	0.215998	0.696996	1.08774	0.712304	1.66107
vat/gfat		Inverse variance weighted	17	0.117478	0.210276	0.576376	1.12466	0.744783	1.69828
		MR Egger	17	0.600425	0.595669	0.329446	1.82289	0.567176	5.85875
		Weighted median	17	-0.0232585	0.230566	0.919649	0.97701	0.621781	1.53518
Abbreviations: SE=standard error; OR=odds ratio; CI=confidence interval

## Sheet: Table S6
Table S6: MR estimates of the effect of 8 blood metabolites on bladder cancer.
Exposure	Exposure_full_name	Outcome	Method	SNPs	Beta	SE	P_value	OR	Low_CI95	Up_CI95
met-d-HDL_P	Concentration of HDL particles	bladder cancer	Inverse variance weighted	65	0.262342	0.10434	0.0119267	1.29997	1.05954	1.59496
			MR Egger	65	0.0767642	0.192897	0.692008	1.07979	0.739846	1.57592
			Weighted median	65	0.122158	0.169071	0.469971	1.12993	0.811216	1.57387
met-d-Lactate	Lactate		Inverse variance weighted	10	0.672644	0.310039	0.0300411	1.95941	1.06712	3.59779
			MR Egger	10	2.29622	1.02063	0.0545843	9.9366	1.34418	73.4547
			Weighted median	10	0.816179	0.415292	0.0493782	2.26184	1.00221	5.10465
met-d-S_HDL_C	Cholesterol in small HDL		Inverse variance weighted	42	0.314492	0.115502	0.00647272	1.36956	1.09211	1.71751
			MR Egger	42	0.270034	0.218236	0.223172	1.31001	0.854098	2.00928
			Weighted median	42	0.234106	0.164211	0.153972	1.26378	0.915992	1.74361
met-d-S_HDL_CE	Cholesteryl esters in small HDL		Inverse variance weighted	39	0.275201	0.110205	0.0125186	1.3168	1.06099	1.63428
			MR Egger	39	0.210406	0.198869	0.296909	1.23418	0.83579	1.82246
			Weighted median	39	0.211382	0.145945	0.147513	1.23538	0.92805	1.6445
met-d-S_HDL_P	Concentration of small HDL particles		Inverse variance weighted	40	0.251372	0.109234	0.0213793	1.28579	1.03798	1.59276
			MR Egger	40	0.379994	0.20677	0.0739247	1.46228	0.975043	2.19298
			Weighted median	40	0.212744	0.159327	0.181788	1.23707	0.905257	1.6905
met-d-Total_P	Total concentration of lipoprotein particles		Inverse variance weighted	60	0.280295	0.111874	0.0122294	1.32352	1.06292	1.64801
			MR Egger	60	0.130876	0.212252	0.539907	1.13983	0.751911	1.72787
			Weighted median	60	0.158442	0.162667	0.330043	1.17168	0.851816	1.61167
met-d-Val	Valine		Inverse variance weighted	20	0.323553	0.135355	0.043619	1.38203	1.0093	1.8924
			MR Egger	20	0.368776	0.324226	0.270283	1.44596	0.765898	2.72988
			Weighted median	20	0.439669	0.227226	0.0529974	1.55219	0.994322	2.42306
met-d-XL_HDL_TG	Triglycerides in very large HDL		Inverse variance weighted	57	-0.175958	0.0874477	0.0442046	0.838654	0.706554	0.99545
			MR Egger	57	-0.100198	0.131625	0.449767	0.904658	0.698945	1.17092
			Weighted median	57	-0.114803	0.113543	0.311972	0.891542	0.713661	1.11376
Abbreviations: SE=standard error; OR=odds ratio; CI=confidence interval

## Sheet: Table S7
Table S7: Multivariate MR estimates of the effect of 7 blood metabolites on bladder cancer.
Exposure	Exposure_full_name	Outcome	SNPs	Beta	SE	P_value	OR	Low_CI95	Up_CI95
met-d-HDL_P	Concentration of HDL particles	bladder cancer	56	-0.137361	1.79302	0.938935	0.871655	0.0259475	29.2816
met-d-Lactate	Lactate		10	0.66502	0.284059	0.0192253	1.94453	1.11434	3.39321
met-d-S_HDL_C	Cholesterol in small HDL		39	1.32905	4.45902	0.765658	3.77747	0.000604791	23593.7
met-d-S_HDL_CE	Cholesteryl esters in small HDL		38	0.198396	1.77116	0.910812	1.21944	0.0378895	39.2469
met-d-S_HDL_P	Concentration of small HDL particles		34	-1.32589	2.48015	0.592927	0.265567	0.00205603	34.302
met-d-Total_P	Total concentration of lipoprotein particles		54	0.224686	1.81316	0.901379	1.25193	0.0358252	43.7493
met-d-Val	Valine		16	0.440903	0.193491	0.0226863	1.55411	1.0636	2.27083
Abbreviations: SE=standard error; OR=odds ratio; CI=confidence interval

## Sheet: Table S8
Table S8: MR estimates of the effect of asatadj and asat/gfat on lactate and valine.
Exposure	Outcome	Outcome_full_name	Method	SNPs	Beta	Low_CI95	Up_CI95	SE	P_value
asatadj	met-d-Lactate	Lactate	Inverse variance weighted	18	-0.0162407	-0.0786855	0.0462041	0.0318596	0.610221
			MR Egger	18	0.122607	-0.236895	0.482109	0.183419	0.513374
			Weighted median	18	-0.0157232	-0.085117	0.0536706	0.035405	0.656974
	met-d-Val	Valine	Inverse variance weighted	18	-0.0122047	-0.109626	0.0852169	0.0497049	0.806036
			MR Egger	18	0.310975	-0.237095	0.859045	0.279628	0.282525
			Weighted median	18	0.00858877	-0.0638727	0.0810502	0.0369701	0.816292
asat/gfat	met-d-Lactate	Lactate	Inverse variance weighted	12	0.0227678	-0.0572856	0.102821	0.0408436	0.577228
			MR Egger	12	0.0982629	-0.234228	0.430754	0.169638	0.575236
			Weighted median	12	0.0749936	-0.00995616	0.159943	0.0433417	0.083579
	met-d-Val	Valine	Inverse variance weighted	12	0.108288	0.0386455	0.17793	0.0295318	0.00230652
			MR Egger	12	0.223218	-0.0596342	0.50607	0.144312	0.152956
			Weighted median	12	0.120393	0.0399647	0.200822	0.041035	0.00334713
Abbreviations: SE=standard error; OR=odds ratio; CI=confidence interval

## Sheet: Table S9
Table S9: Heterogeneity and pleiotropy analysis of adipose tissue distribution on benign tumor.
Exposure	Outcome	Heterogeneity						Pleiotropy
		Method	Cochran’s Q	P_value	Method	Cochran’s Q	P_value	Egger_intercept	P_value
asat	benign tumor	MR Egger	0.765695	0.681917	IVW	1.85803	0.60239	0.183337	0.405661
asatadj			27.4583	0.0252169		28.5733	0.0269772	-0.138105	0.447258
asat/gfat			8.33448	0.500822		9.87364	0.451649	-0.151013	0.246109
gfat			11.1498	0.598267		11.3368	0.659396	0.0439527	0.672515
gfatadj			39.8718	0.15985		40.2198	0.180922	0.0291958	0.600836
vat			0.503021	0.777625		5.43243	0.142737	1.37868	0.15657
vatadj			15.3904	0.42368		15.4225	0.493936	0.0181293	0.861852
vat/asat			15.7846	0.468092		16.9756	0.456019	0.0809905	0.291288
vat/gfat			11.9975	0.679221		15.7445	0.47093	-0.149082	0.0719801
Abbreviations: IVW=inverse variance weighted

## Sheet: Table S10
Table S10: Heterogeneity and pleiotropy analysis of adipose tissue distribution on carcinoma in situ.
Exposure	Outcome	Heterogeneity						Pleiotropy
		Method	Cochran’s Q	P_value	Method	Cochran’s Q	P_value	Egger_intercept	P_value
asat	carcinoma in situ	MR Egger	4.35171	0.113511	IVW	4.35994	0.225129	-0.00985138	0.956554
asatadj			23.2799	0.0783754		24.6195	0.0768207	0.0937995	0.367573
asat/gfat			5.33307	0.804361		8.1978	0.609523	0.12762	0.124792
gfat			10.0476	0.69004		10.6135	0.716095	0.0470678	0.46528
gfatadj			36.4194	0.270467		37.3857	0.274608	-0.0301059	0.363705
vat			0.558651	0.756294		1.41355	0.702361	-0.353525	0.45278
vatadj			19.4419	0.194401		19.4821	0.244459	-0.0125182	0.862704
vat/asat			17.9313	0.327935		18.5593	0.354409	-0.0363325	0.464995
vat/gfat			13.822	0.539072		14.1205	0.589736	-0.0259379	0.592825
Abbreviations: IVW=inverse variance weighted

[truncated: 5 more sheets: Table S11, Table S12, Table S13, Table S14, Table S15]
